# Supplementary material for: Ceramide Synthase 1 Inhibits Brain Metastasis of Non-Small Cell Lung Cancer by Interacting with USP14 and Downregulating the PI3K/AKT/mTOR Signaling Pathway
Source: Cancers (Basel). 2023 Mar 27;15(7):1994. doi: 10.3390/cancers15071994 (PMC10093008; doi:10.3390/cancers15071994)
Supplement: Supplementary file 1 [file cancers-15-01994-s001.zip]

Archive with 1 entries (1 files):
- cancers-2234878-supplementary.pdf
